# Supplementary material for: Prevalence of clinical signs, symptoms and comorbidities at diagnosis of acromegaly: a systematic review in accordance with PRISMA guidelines
Source: Pituitary. 2023 May 20;26(4):319–32. doi: 10.1007/s11102-023-01322-7 (PMC10397145; doi:10.1007/s11102-023-01322-7)
Supplement: Supplementary file 2 — Supplementary file2 (XLSX 64 KB) [file 11102_2023_1322_MOESM2_ESM.xlsx]

## Sheet: Symptoms at presentation
Study (year of publication)	N	Country	Center	Study period	Study design	Study aim	Age: M±SD (range)	Sex (% males)	Control group	Prevalence of symptoms: n/N (%) / n/N (%) in control group
Al Dahmani (2020)	75	United Arabic Emirates	6 endocrine centers United Arab Emirates (2010-2018) [Tawam Hospital, New Medical Center Abu Dhabi, New Medical Center Al Ain, Mediclinic, Dubai Hospital, Al Ain Hospital]	2010 - 2018	multicenter (6 centres), retrospective (cross-sectional)	to assess clinical characteristics and control rate of acromegaly in the United Arabic Emirates	37.2 ± 11.6 (12-69)	0.6	no	acral enlargement: 55/69 (79.7%); facial features: 56/68 (82.4%); facial features: 56/68 (82.4%); headache: 56/68 (82.4%); increased sweating: 21/67 (31.3%); hypertension: 22/62 (35.5%); type 2 diabetes mellitus: 28/62 (45.2%)
Alexopoulou (2014)	148	Belgium	3 endocrine centers (UCL, UZ Leuven, Bicêtre Hospital) (1990-2010)	1990 - 2010	multicenter (3 centres), retrospective (cross-sectional)	to evaluate the frequency of different stages of impaired glucose metabolism (IGM) in newly diagnosed acromegaly patients and to identify risk factors associaited with the presence of IGM or diabetes in these patients	45 ± 14	0.54	no	glucose intolerance/dysglycemia: 39/148 (26.4%); type 2 diabetes mellitus: 42/148 (28.4%)
Al-Futaisi (2007)	8	Oman	Sultan Qaboos University Hospital, Oman (1998-2006)	1998 - 2006	monocenter, retrospective (web-based registry)	to characterize the clinical and epidemiological features of pituitary tumours in the Sultanate of Oman	42 ± 15	0.63	yes, 81 NFA (group 1) and 59 prolactinoma (group 2)	acral enlargement: 6/8 (75%) / 0 (0%) / 0 (0%); headache: 0 (0%) / 29/81 (35.8%) / 2/59 (3.4%); visual defect: 0 (0%) / 4/81 (4.9%) / 0 (0%); fatigue: 0/8 (0%) / 21/81 (25.9%) / 2/59 (3.4%); amenorrhea-galactorrhea: 1/8 (12.5) / 4/81 (4.9%) / 50/59 (84.7%)
Almalki (2012)	130	Canada	Vancouver General Hospital (1980-2010)	1980 - 2008	monocenter, retrospective (cross-sectional)	to characterize the management and outcomes of acromegaly	male: 43, female: 47	0.49	no	acral enlargement: 103/130 (79.2%); facial features/prognatism: 88/130 (67.7%); denture size increased: 13/130 (10%); macroglossia: 17/130 (13.1%); headache: 32/130 (24.6%); visual defect: 22/130 (16.9%); oily, sweaty skin: 44/130 (33.8%); acne: 8/130 (6.2%); skin tag: 14/130 (10.8%), snoring/sleep apnea: 28/130 (21.5%); menstrual disorder: 11/130 (8.5%); loss of libido: 8/130 (6.2%); voice deepe…
Almalki (2020)	195	Saudi Arabia	9 hospitals in Saudi Arabia (1994-2019)	2017 - 2019	multicenter (9 centres), retrospective (cross-sectional)	to describe epidemiology, clinical features, presence of comorbidities and treatment outcomes of acromegaly in Saudi Arabia	male: 43±11.72, female: 46±13.57 (16 - 61)	0.6	no	acral enlargement: 72/80 (90%); facial features: 79/88 (89.8%); prognatism: 65/76 (85.5%); denture size increased: 48/64 (75%); macroglossia: 46/68 (67.6%); headache: 99/136 (72.8%); vision problems: 47/91 (51.6%); visual defect: 39/128 (30.5%); increased sweating: 51/72 (70.8%); oily skin: 34/80 (42.7%); acne: 13/42 (31%); skin tag: 17/45 (37.8%); snoring/sleep apnea: 22/46 (47.8%); menstrual di…
Anagnostis (2011)	115	Greece	Hippokration general hospital of Thessaloniki (1987-2009)	1987 - 2009	monocenter, retrospective (cross-sectional)	to describe clinical characteristics, morbidity and efficacy of treatment in cohort of patiens with acromegaly	47±1 (14-84)	0.39	no	visual defect: 36/84 (43%); hypertension: 39/84 (46%); glucose intolerance/dysglycemia: 22/87 (25%); type 2 diabetes mellitus: 22/87 (25%); dyslipidemia: 21/60 (35%)
Annamalai (2013)	30	United Kingdom	Addenbrooke's Hospital (2004-2010)	2004 - 2010	monocenter, prospective (within-subject)	to determine extent to which reductions in GH and IGF-1 concenrations correlate with amelioration of radiological, metabolic, vascular, cardiac, and respiratory sequelae	54.3 (23 - 78)	0.5	no	sleep apnea: 23/29 (79%); hypertension: 15/30 (50%); left ventricle hypertrophy: 14/24 (58%); glucose intolerance/dysglycemia: 3/30 (10%); type 2 diabetes mellitus: 7/30 (23.3%)
Arya (1997)	34	India	Seth G.S. medical college and K.E.M. Hospital (1992-1997)	unknown	monocenter, cross-sectional	unknown	male 38.6 (22-65), female: 36.1 (12-57)	unknown	no	acral enlargement: 34/34 (100%); facial features: 34/34 (100%); increased sweating: 11/34 (32.4%); hirsutism/hypertrichosis: 4/15 (26.7%); skin tag: 2/34 (5.9%); acanthosis nigricans/hyperpigmentation: 3/34 (8.8%); carpal tunnel syndrome: 7/34 (20.7%)
Arya (1997; diabetes)	34	India	KEM Hospital (1992-1997)	unknown	monocenter, cross-sectional	to identify incidence and severity of diabetes mellitus in patients with acromegaly	unknown	0.56	no	type 2 diabetes mellitus: 19/34 (55.9%)
Asha (2019)	81	Canada	Toronto Western Hospital (2000-2006)	2000 - 2016	monocenter, retrospective (cross-sectional)	to present long-term remission rate and identify various predictive factors that might influence clinical outcome in acromegaly	45.1	0.56	no	headache: 8/81 (9.9%); visual defect: 13/81 (16%); sleep apnea: 23/81 (28.4%); menstrual disorder: 9/45 (20%); hypertension: 16/81 (19.8%); polyps of the digestive tract: 12/81 (14.8%); type 2 diabetes mellitus: 16/81 (19.8%)
Aström (1990)	9	Denmark	Righospitalet University Hospital ()	unknown	monocenter, prosective (cross-sectional)	to determine the distribution of the different sleep stages and to evaluate whether or not sleep apnea is a common, as a cause of sleepiness in acromegaly	median = 36.5 (24 - 42)	0.44	no	snoring: 5/9 (56%); sleep apnea: 0/9 (0%); daytime sleepiness: 9/9 (100%); decreased vigor: 9/9 (100%)
Atquet (2021)	110	Belgium	Saint Luc University Hospital (1980-2019) [UCL]	1980 - 2019	monocenter, retrospective (cross-sectional)	to investigate the clinical, biochemical, histological and radiological characteristics as well as reponse to somatostatin analogs in acrogmegalic patients with paradoxal GH response to oral glucose tolerance test	46.4 (14.8)	0.47	no	acral enlargement: 77%; headache: 43%; increased sweating: 56%; asthenia: 47%; type 2 diabetes mellitus: 14/110 (13%); arthralgia: 53%
Attanasio (2008)	19	Italy	multicenter (2004-2006) [Joined Hospital of Bergamo, Galeazzi Institute, S Raffaele Hospital, S Camillo-Forlanini Hospital, S maria della Misecricordia Hospital, Treviso Hospital, Major hospital Bologna, S croce e Carle Hospital, V Cervello Hospital, Niguarda Hospital)	2004 - 2006	multicenter, prospective (within-subject)	to evaluate the safety and effectiveness of lanreotide autogel on GH and IGF-1 concentrations and tumor size in acromegaly	unknown	0.42	no	impaired fasting glucose: 5/19 (26%); glucose intolerance/dysglycemia: 1/19 (5%); type 2 diabetes mellitus: 3/19 (16%)
Babic (2006)	30	Serbia	Clinical Center of Serbia (2003-2004)	2003 - 2004	monocenter, prospective (cross-sectional compared to control)	to determine the frequency of conductive hearing loss in acromegaly	46.1 ± 2 (23-73)	0.4	yes, 20 age- and sex-matched healthy controls	conductive dysfunction: 9/30 (30%) / 2/20 (10%)
Baldelli (2007)	74	Italy	multicenter [Regina Elena Cancer Insititute, Catholic University of Sacred Heart, University Federico II, University of Turin]	unknown	multicenter, observational (open)	to investigate microalbuminuria levels as a marker of endothelial dysfunction in acromegaly	47.1 ± 11.9 (23-84)	0.46	yes, 50 healthy controls (matched for age, gender and BMI)	glucose intolerance/dysglycemia: 16/74 (22%) / 0 (0%); type 2 diabetes mellitus: 6/74 (8.1%) / 0 (0%)
Banerji (2016)	115	India	Sanjay Gandhi Postgraduate Institute of Medical Sciences (1992-2005)	1992 - 2005	monocenter, retrospective	analysis of long-term clinical and endocrinological outcome of acromegalic patiens after surgical management	34 ± 10.6 (12 - 62)	0.48	no	headache: 89/101 (88.1%); vision problems: 35/101 (34.7%); visual defect: 15/101 (14.9%); ptosis: 3/101 (3%); menstrual disorder: 34/101 (33.7%), thyroid disorder: 21/101 (20.8%); hypertension: 11/101 (10.9%); type 2 diabetes mellitus: 14/101 (13.9%)
Baser (2014)	41	Portugal	Ataturk Education and Research Hospital	unknown	monocenter, prospective (cross-sectional compared to control)	to calculate QT-intervals in patients with acromegaly and its correlation between QT intervals, and GH / IGF-1	43.66 ± 11.50	0.46	yes, 41 age-, sex- and comorbid related individuals	hypertension [NS]: 11/41 (26.8%) / 7/41 (17%); type 2 diabetes mellitus [NS]: 11/41 (26.8%) / 10/41 (24%)
Baum (1986)	50	Germany	University Hospital Eppendorf (1982-1986)	unknown	monocenter, prospective (within-subject)	to reevaluate the incidence of carpal tunnel syndrome in acromegaly, before and after operation	unknown	unknown	no	signs of carpal tunnel syndrome: 32/50 (64%); neurological deficits of carpal tunnel syndrome: 13/50 (26%)
Berg (2013)	13	Germany	University Hospital of Essen (2003-2005)	unknown	observational, open, comparitive, non-RCT	evaluation of cardiovascular risk factors and left ventricular hypertrophy in 3 different acromegalic patient groups	54.7 ± 10.3	0.85	yes, 65 matched controls general population	hypertension [NS]: 5/13 (38.5%) / 24/65 (36.9%); left ventricle hypertrophy [S]: 4/13 (30.8%) / 2/65 (3.2%); type 2 diabetes mellitus [NS]: 4/13 (30.8%) / 10/65 (15.4%); dyslipidemia [NS]: 9/13 (69.2%) / 53/65 (81.25%)
Berker (2010)	96	Turkey	Ankara Numune Research and Training Hospital (2003-2008)	2003 - 2008	monocenter, retrospective (cross-sectional)	to evaluate the prevalence and recurrence rate of colonic polyps in acromegaly	44.7 ± 11.2 (18 - 65)	0.4	yes, 100 age- and sex-matched controls with IBS	polyps of the digestive tract [S]: 29/96 (30.2%) / 10/100 (10%); hyperplastic polyp of digestive tract: 13/29 (44.8% of all polyps) / 6/10 (60% of all polyps); adenomatous polyp of digestive tract: 14/29 (48.3% of all polyps) / 4/10 (40% of all polyps); leiomyoma digestive tract: 2/29 (6.9% of all polyps) / 0 (0%)
Berkmann (2021)	63	Switzerland	Kantonsspital Aarau & Universitaetsspital Basel (2005-2018)	2005 - 2018	retrospective, cross-sectional	to assess the prevalence and course of arterial hypertension, obesity, obstrucive sleep apnea syndrome, diabetes mellitus type 2 and polyposis coli in acromegaly	52 (20-74)	0.48	no	sleep apnea: 18/63 (29%); hypertension: 35/63 (56%); polyps of the digestive tract: 3/63 (5%); type 2 diabetes mellitus: 16/63 (25%); carpal tunnel syndrome: 18/63 (29%)
Bhansali (2004)	60	India	Postgraduate Institute of Medical Education and Research Chandigarh (1995-2002)	1995 - 2002	monocenter, prospective (cross-sectional comparison to control)	to define the prevalence of colorectal adenomas in patients with acromegaly	37.4 ± 13.2	0.58	yes, 160 controls for IBS	polyps of the digestive tract [NS]: 4/60 (6.7%) / 5/160 (3.1%); type 2 diabetes mellitus: 19/60 (32%)
Bogazzi (2008)	14	Italy	University of Pisa/Ospedale Cisanello (2006)	2006	monocenter, prospective (cross-sectional)	to evaluate the proportion of left ventricle hypertrophy and presence of fibrosis in acromegalic cardiomyopathy	46 ± 10	0.57	no	left ventricle hypertrophy: 5/14 (36%) [echo], 10/14 (72%) [cardiac magnetic resonance]; impaired systolic function: 4/14 (29%); glucose intolerance/dysglycemia: 2/14 (14.3%); type 2 diabetes mellitus: 4/14 (28.6%); dyslipidemia: 3/14 (21.4%)
Bogazzi (2010; colonoscopy)	85	Italy	University of Pisa/Ospedale Cisanello (1997-2007)	1997 - 2007	monocenter, retrospective (cross-sectional)	to compare fecal occult blood testing and coloscopy in the screening program of patients with acromegaly	55 ± 12	0.44	no	polyps of the digestive tract: 26/85 (30.6%); hyperplastic polyp of digestive tract: 15/85 (17.6%); adenomatous polyp of digestive tract: 11/85 (12.9%); colorectal malignancy: 3/85 (3.5%); positive fecale occult blood test: 16/85 (18.8%)
Bogazzi (2010; voice)	13	Italy	University of Pisa/Ospedale Cisanello (2008)	2008	monocenter, prospective (cross-sectional pilot study)	to analyze features and quantify changes of voice in patients with untreated acromegaly	48 ± 9	0.62	yes, 13 sex- and age-matched controls	hypertension: 6/13 (46%) / 7/13 (54%); type 2 diabetes mellitus: 5/13 (38.5%) / 4/13 (30.8%); dyslipidemia: 8/13 (61.5%) / 5/13 (38.5%)
Briet (2019)	96	France	Bicêtre University Hospital (1981-2013)	1983 - 2013	monocenter, retrospective (within-subjects)	to analyze changes in cardiovascular risk factors and metabolic parameters in acromegaly patients receiving various treatment modalities	median = 56 (24-87)	0.49	no	hypertension: 21/96 (21.9%); type 2 diabetes mellitus: 6/96 (6.3%)
Caglar (2011)	84	Turkey	Cerrahpasa Medical Faculty (2000-2010)	2000 - 2010	monocenter, retrospective (cross-sectional)	to investigate clinical presentation and treatment of newly diagnosed acromegaly	40.29 ± 13.32	0.5	no	acral enlargement: 71/84 (84.5%); prognatism: 36/84 (42.8%); tootache: 1/84 (1.19%); macroglossia: 4/84 (4.8%); headache: 40/84 (47.6%); visual defect: 7/84 (8.3%); increased sweating: 5/84 (6%); hirsutism/hypertrichosis: 2/84 (2.4%); snoring/sleep apnea: 12/84 (14.2%); weakness: 6/84 (7.14%); galactorrhea: 1 (1.19%); loss of libido: 6/84 (7.14%); audition disorder: 2/84 (2.4%); nose enlargement:…
Caron (2017)	90	France	27 specialist endocrinology centers (2008-2012) [Belgium, Czech Republic, Finland, France, Germany, Italy, Netherlands, Turkey, UK]	2008 - 2012	open-label single-arm phase 3b medicinal study	to investigate the effect of lanreotide autogel 120 mg on glyaemic control and lipid metabolism in acromegaly	49.5 ± 12.4	0.48	no	type 2 diabetes mellitus: 24/90 (26.7%)
Castellani (2016)	17	Italy	Verona University Hospital (2001-2002)	2001 - 2012	monocenter, cross-sectional	to assess the prevalence and long-term follow-up of a series of acromegaly patients with obstructive sleep apnea syndrome and to investigate site, degree, and possible causes of upper airway obstruction by morphological study	51.4 ± 18.0 (18-86)	0.53	no	hypertension: 11/17 (64.7%); glucose intolerance/dysglycemia: 5/17 (29.4%); type 2 diabetes mellitus: 4/17 (23.5%)
Castellanos-Bueno (2021)	201	Colombia	multicenter [Huila, Boyaca, Quindio, Atlantico, Santander, Valle del Cauca, Cordoba, Risaralda, Cundinamarca, Narino]	unknown	multicenter (9 centres), retrospective (cross-sectional)	to describe the local characteristics, methodology and results of registry of acromegaly in Colombia	42.6 ± 13.6	0.4	no	acral enlargement: 138/201 (68.7% hand) and 126/201 (62.7% feet); 109/201 (54.2% face enlargement); headache: 29/201 (14.4%); vision problems: 11/201 (5.5%); blindness: 3/201 (1.5%); increased sweating: 10/201 (5%); snoring: 5/201 (2.5%); sleep apnea: 90/201 (55.2%); dyspnea: 5/201 (2.5%); fatigue: 19/201 (9.5%); galactorrhea: 2/201 (1%); menstrual disorder: 12/112 (10.7%); goiter: 15/138 (10.9%)…
Ciresi (2013)	307	Italy	University of Palermo, Naples and Genoa (2000 - 2010)	2000 - 2010	multicenter (3 centres), retrospective (comparative)	to evaluate the impact of gender on the metabolic parameters in acromegaly	48.33 ± 14.59	0.51	no	hypertension: 202/307 (65.8%) [systolic], 133/307 (43.3%) [diastolic]; impaired fasting glucose: 68/307 (22.1%); glucose intolerance/dysglycemia: 19/307 (6.2%); type 2 diabetes mellitus: 107/307 (34.9%); hypertriglyceridemia: 102/307 (33.2%); metabolic syndrome: 107/307 (34.9%); waist circumference increased: 68/307 (22.1%)
Ciresi (2018)	31	Italy	University fof Palermo (2009 - 2017)	2009 - 2017	monocenter, prospective	to evaluate hepatic steatosis index in a group of naive acromegalic patients and to correlate it with disease activity and insulin resistance	51±12 (32-77)	0.55	no	hypertension: 15/31 (48.3%); biliary lithiasis: 3/31 (9.6%) ; steatosis hepatis: 19/31 (61.2%); prediabetes: 18/31 (58%); dyslipidemia: 9/31 (29%)
Ciulla (2004)	16	Italy	University of Milan	unknown	monocenter, prospective	to study the modifications of cardiac echoreflectivity in a group of acromegaly patients before and after therapy, to assess possible correlations with serum levels of procollagen III	38 ± 10	0.63	yes, 16 healthy age- and sex-matched	myocardial hypertrophy: 14/16 (88%)
Colao (2006)	34	Italy	15 regional centers in Italy (<2006)	unknown	multicenter, prospective (open within-subjects)	to investigate clinical application of ocreotide as primary treatment in newly diagnosed patients with GH-secreting pituitary tumours	50 ± 9.6 (31 - 64)	0.47	no	headache: 42%; increased swetaing: 72%; fatigue: 68%; osteo-arthralgia: 78%; carpal tunnel syndrome: 27%; paresthesia/numbness: 65%
Colao (2007; colonic neoplasms)	210	Italy	Federico II University of Naples (<2007)	1993 - 2006	monocenter, prospective (cross-sectional)	to evaluate the role of fasting insulin levels on prevalence of colonic adenomatous polyps or adenocarcinomas in acromegaly	median = 44 (20-82)	0.47	no	polyps of the digestive tract: 75/210 (35.7%); hyperplastic polyp of digestive tract: 33/210 (15.7%); adenomatous polyp of digestive tract: 42/210 (20%); colorectal malignancy: 6/210 (2.8%); impaired fasting glucose: 32/189 (16.9%); impaired fasting glucose: 32/189 (16.9%); glucose intolerance/dysglycemia: 31/189 (16.4%); type 2 diabetes mellitus: 50/210 (23.8%)
Colao (2008)	105	Italy	multicenter (Naples, Ferrara, Turin)	unknown	multicenter, retrospective (cross-sectional)	to evaluate the role of GH and IGF-1 control on systolic and diastolic blood pressure in acromegaly	controlled acromegaly: 51 ± 13, uncontrolled: 52 ± 15	0.43		hypertension: 105/105 (100); left ventricle hypertrophy: 88/105 (83.8%); diastolic dysfunction: 64/105 (61%); systolic dysfunction: 25/105 (23.8%);
Colao (2009)	26	Italy	2 centers (Naples and Genova) (2003 - 2007)	2003 - 2007	open, prospective (within-subjects pilot study)	to evaluate GH and IGF-1 control and tumour shrinkage in newly diagnosed patients with acromegaly treated first-line with lanreotide autogel 120mg	median = 57 (31 - 70)	0.35	no	headache: 8/26 (30.8%); increased sweating: 24/26 (92.3%); asthenia: 10/26 (38.5%); arthralgia of extremities: 18/26 (69.2%); arthralgia of the spine: 15/26 (57.7%); carpal tunnel syndrome: 6/26 (23.1%); paresthesia/numbness: 14/26 (53.8%)
Colao (2011)	205	Italy	Federico II University of Naples (1997-2009)	1997 - 2009	retrospective (open, controlled)	to evaluate determinants of acromegalic cardiomyopathy	median = 44	0.47	yes, 410 sex- and age-matched	hypertension (mild+severe) [S]: 103/205 (50.2%) / 142/410 (34.6%); left ventricle hypertrophy [S]: 160/205 (78%) / 41/410 (10%); diastolic dysfunction [S]: 90/205 (43.9%) / 40/410 (9.8%); systolic dysfunction [S]: 54/205 (26.3%) / 10/410 (2.4%); cardiac arrhythmias [S]: 14/205 (6.8%)/ 6/410 (1.5%); prediabetes [S]: 57/205 (27.8%) / 52/410 (12.7%); type 2 diabetes mellitus [S]: 47/205 (22.9%) / 50…
Dal (2016)	405	Denmark	entire population of Denmark	1991 - 2010	nationwide population-cohort	to assess acromegaly incidence, prevalence, complications and mortality	47.8 (95% confidence interval 47.2 - 50.1)	0.53	yes, 4050 age- and gendermatched general population cohort members	COPD: 13/392 (3%) / 123/3927 (3%); hypertension: 44/405 (11%) / 147/3903 (4%); liver disease or chronic pancreatitis: 4/401 (1%) / 128/3922 (3%); type 2 diabetes mellitus: 48/357 (12%) / 91/3959 (2%)
Damjanovic (2002)	102	Serbia	Clinical Center of Serbia, Belgrade University School (2001 - 2002)	1994 - 1999	cross-sectional	to determine prevalence and characteristics of heart failure in patients with newly diagnosed acromegaly	no heart failure: 48.2 ± 11.7, heart failure: 57 ± 8.6 (total range = 22 - 71)	0.43	yes, 33 non-obese healthy subjects	hypertension [S]: 54/102 (52.9%) / 0/33 (0%); heart failure: 10/102 (9.8%); type 2 diabetes mellitus [S]: 21/102 (21%) / 0/33 (0%); dyslipidemia [S]: 63/102 (62%) / 0/33 (0%)
Davi (2008)	8	Italy	University of Brescia (2001 - 2007)	2001 - 2007	cross-sectional, longitudinal	to assess presence of sleep apnea syndrome (SAS) in acromegalic patients, to evaluate clinical and biochemical independent predictors of SAS	(28 - 86)	0.5	no	sleep apnea: 5/8 (62.5%); galactohrrea: 9/47 (20%); hypertension: 4/8 (50%); glucose intolerance/dysglycemia: 3/8 (37.5%) / type 2 diabetes mellitus: 1/8 (12.5%)
Dogansen (2018)	47	Turkey	Istanbul Univeristy	unknown	monocenter, retrospective (cross-sectional)	to evaluate the gonadal functions and related factors in female patients with acromegaly at time of diagnosis, course of gonadal dysfunctions and pregnancies during follow-up, and investigation of ovarian reserve with serum AMH levels is patients with reproductive age	34 ± 7.3	0	no	hirsutism/hypertrichosis: 16/36 (44%); menstrual disorder: 9/36 (25%); loss of libido: 3/47 (6%); infertility: 3/47 (6%); endometrial polyps/myoma uteri: 18/34 (53%)
Dogansen (2019)	138	Turkey	Istanbul Univeristy	unknown	monocenter, retrospective (cross-sectional)	to investigate nodular thyroid disease (NTD) and the natural course of thyroid nodules in patients with acromegaly	with NTD: 44±13, without NTD: 40±12	0.47	no	thyroid nodule: 95/138 (69%); papillary thyroid cancer: 13/138 (9.4%)
Dural (2014)	20	Turkey	Hacettepe University	unknown	monocenter, retrospective (cross-sectional)	to investigate some parameters of cardiac autonomic functions in patients with acromegaly compared to healthy controls	45.7 ± 12.6	0.45	yes, 32 age-, BMI- and gendermatched healthy controls	hypertension [S]: 5 (22.7%) / 0 (0%); type 2 diabetes mellitus [S]: 4/20 (20%) / 0(0%)
Dutta (2015)	271	India	Postgraduate Institute of Medical Education and Research Chandigarh (2000-2014)	2000 - 2014	monocenter, retrospective (cross-sectional)	to study the changing trends in clinical presentation, managemet and outcome of acromegaly in the last fifteen years	37 ± 12.5 (4-73)	0.49	no	acral enlargement: 171/193 (88.6%); facial features: 28/193 (14.5%); headache: 91/193 (47.2%); visual defect: 50/193 (25.9%); hirsutism/hypertrichosis: 5/193 (2.6%); skin tag: 20/193 (10.4%); acanthosis nigricans/hyperpigmentation: 16/193 (8.3%); cutis verticis gyrata: 2/193 (1%); seborrhea: 21/193 (10.9%); granulomatous cheilitis: 1/193 (0.5%); sleep apnea: 20/193 (10.4%); galactorrhea: 9/193 (4…
Elbueishi (2018)	27	South Africa	University fof Kwazulu-Natal	2003 - 2013	monocenter, retrospective (within-subjects)	to evaluate treatment outcome and follow-up of patients with acromegaly over a period of 10 years	44.2 ± 14	0.41	no	acral enlargement: 24/27 (88.9%); facial features: 25/27 (92.6%); prognatism: 20/27 (74.1%); toothgap increased: 21/27 (77.7%, interdental seperation); macroglossia: 22/27 (81.5%); headache: 24/27 (88.9%); visual defect: 17/27 (62.9%); sleep apnea: 2/27 (7.4%); galactorrhea: 2/27 (7.4%); menstrual disorder: 7/16 (43.8%); goiter: 4/27 (14.8%); loss of libido: 3/11 (27.3% of males); hypertension: 1…
Ernaga Lorea (2017)	66	Spain	Complejo Hospitalario de Navarra (1980 - 2014)	1980 - 2014	monocenter, retrospective (within-subjects)	to ascertain the prevalence of carbohydrate changes in patietns diagnosed with acromegaly, and evaluate what happens after two years	49.4 ± 14.4	0.38	no	arterial hypertension: 23/66 (34.8%); prediabetes: 26/66 (39.4%); type 2 diabetes mellitus: 18/66 (27.3%); dyslipidemia: 15/66 (22.7%)
Espinosa-de-los-Monteros (2018)	512	Mexico	Centro Medico Nacional Siglo XXI, IMSS (1990-2017)	1990 - 2017	monocenter, retrospective (cross-sectional)	to evaluate prevalence, clinical spectrum and therapeutic outcome of acromegaly with normal basal GH at diagnosis	median group 2 = 48 (50-58), group 3 = 40.5 (25.3 - 75), group 4 = 36 (27.5 - 44)	0.38	no	acral enlargement: 499/512 (97.5%); headache: 360/512 (70.3%); increased sweating: 295/512 (57.6%); snoring: 368/512 (71.9%); fatigue: 356/512 (69.5%); hypertension: 182/512 (35.5%); type 2 diabetes mellitus: 156/512 (30.5%); arthralgia: 36/512 (70.5%)
Evran (2014)	62	Turkey	Cukurova University Medical Faculty (1984 - 2013)	1984 - 2013	monocenter, retrospective (cross-sectional)	to report the clinical and outcome data from a large cohort of patients diagnosed and treated with acromegaly	38.8 ± 1.4	0.48	no	headache: 4/62 (6.5%); visual defect: 16/50 (32%); galactorrhea: 4/62 (6.5%); menstrual disorder: 4/32 (12.5%); loss of libido: 2/62 (3.2%); hypertension: 13/62 (21%); type 2 diabetes mellitus: 22/62 (35%); carpal tunnel syndrome: 2/62 (3.2%)
Famuyiwa (1990)	6	Nigeria	University College Hospital Ibadan	1980 - 1986	monocenter, retrospective (cross-sectional)	to provide an account of six patients with acromegaly seen by the authors over a six year period	41.5; median = 38.5 [IQR = 35 - 50]	0.83	no	acral enlargement: 5/6 (83.3%); facial features: 1/6 (16.7%); headache: 4/6 (66.7%); vision problems: 3/6 (50%); visual defect: 2/6 (33.3%); increased sweating: 4/6 (66.7%); hernia inguinalis: 4/5 (80%); menstrual disorder: 1/1 (100%); sexual dysfunctioning: 1/5 (20%); hypertension: 2/6 (33.3%); type 2 diabetes mellitus: 5/6 (83.3%); arthralgia: 3/6 (50%)
Fernandez (2010)	7	United Kingdom	Churchill hospital (2006)	2006	multicenter, cross-sectional	to determine prevalence, the diagnostic delay and characteristics of patients with pituitary adenomas in a well-defined geographical area of the United Kingdom	unknown	0.57	no	acral enlargement: 6/7 (85.7%); facial features: 5/7 (71.4%); increased sweating: 4/7 (57.1%); snoring: 2/7 (28.6%); fatigue: 1/7 (14.3%); arthralgia: 2/7 (28.6%); bilateral carpal tunnel syndrome: 1/7 (14.3%)
Fieffe (2011)	519	France	French Registry of Acromegaly multicenter (French, Liege and Lausanne centers)(1999 - 2004)	1999 - 2004	monocenter, retrospective (cross-sectional)	to study the prevalence of diabetes in acromegaly and looking for risk factors	46.1	0.45	no	hypertension: 175/519 (34%); type 2 diabetes mellitus: 116/519 (22.3%); rheumatological/osteoarticular complications: 58%
Franco (1973)	8	United States of America	University of Alabama Hospital (1967 - 1971)	1967 - 1971	monocenter, retrospective (cross-sectional)	to present experience over the past 5 years with cryohypophysectomy	(23-71)	0.5	no	headache: 7/8 (87%); vision problems: 5/8 (62%); papilledema: 1/8 (12.5%); increased sweating: 7/8 (87%); hirsutism/hypertrichosis: 2.8 (25%); weakness: 2/8 (25%) ; gynaecomastie: 2/8 (25%); loss of libido: 1/8 (12%); hypertension: 3/8 (37%); voice deepening: 3/8 (37%); nasal stufiness: 2/8 (25%); arthralgia: 4/8 (50%); weight gain: 4/8 (50%); heelpad over 20mm: 8/8 (100%); paresthesia/numbness: …
Füchtbauer (2017)	48	Sweden	Sahlgrenska University Hospital Gothenburg (1990 - 2005)	1990 - 2005	prospective, observational	to study body composition and muscle function in untreated acromegaly and after biochemical remission	46.4 (23-74)	0.58	no	ischemic heart disease: 3/48 (6.3%); type 2 diabetes mellitus: 4/48 (8.3%)
Fukuda (2001)	65	Japan	Tokyo Women's Medical University (1990 - 1999)	1990 - 1999	monocenter, retrospective (cross-sectional)	to survey the clinical characteristics, complications, and therapeutic outcomes in patients with acromegaly	50 ± 2 (19-74)	0.48	no	hypertension: 25/65 (38%); glucose intolerance/dysglycemia: 18/65 (28%); type 2 diabetes mellitus: 32/65 (49%); hypercholesterolemia: 9/65 (14%); hypertriglyceridemia: 13/65 (20%)
Ganokroj (2021)	84	Thailand	King Chulalongkorn Memorial Hospital (2006-2018)	2006 - 2018	monocenter, retrospective (cross-sectional)	to review clinical characteristics and treatment outcomes of patients with acromegaly	45.7 ± 12.6 (17-76)	0.37	no	acral enlargement: 94.7%; facial features: 96.8%; headache: 36.2%; vision problems: 33%; snoring: 46.3%; sleep apnea: 16.7%; thyroid gland enlargement: 48.9%; hypertension: 39.3%; cardiomegaly: 14.3%;polyps of the digestive tract: 15 cases; colorectal malignancy: 5.1%; type 2 diabetes mellitus: 28.6%; dyslipidemia: 23.8%); muscoloskeletal problems: 37.2%; papillary thyroid cancer: 2 cases
Gonzalez (2017)	165	Mexico	Centro Medico Nacional Siglo XXI (2000 - 2010)	2000 - 2010	monocenter, case-control	to determine the prevalence of colonic polyps upon the diagnosis of acromegaly and compare the clinical and biochemical features of patients with and without polyps	47.5 ± 10.6	0.41	no	hypertension: 61/165 (37.0%); polyps of the digestive tract: 53/165 (32.1%); hyperplastic polyp of digestive tract: 31/165 (18.8%); adenomatous polyp of digestive tract: 22/165 (13.3%); type 2 diabetes mellitus: 62/165 (37.6%); dyslipidemia: 72/165 (43.6%)
Gsponer (1986)	31	Switzerland	University Hospital of Lausanne (1984 - 1997)	1984 - 1997	monocenter, retrospective (cross-sectional)	systematic evaluation of management of investigated pathologic pituitary masses	women: 44.7 ± 15.2, men: 43.5 ± 13.7	0.26	no	acral enlargement: 29/31 (93%); facial features: 20/31 (63%); headache: 12/31 (38.7%); vision problems: 4/31 (13%); motor ocular disturbance: 3/31 (9.7%); increased sweating: 15/31 (47%); skin thickening: 10/31 (33%); hirsutism/hypertrichosis: 30% [females only]; alopecia: 1/31 (3.2%) [body hair decrease]; respiratory problems due to upper airway obstruction: 2/31 (6.4%); fatigue: 5/31 (16.1); gy…
Guo (2015)	108	China	Peking Union Medical College Hospital (2013)	2013	monocenter, retrospective (case-control)	to provide insight into cardiovascular changes that occur in acromegaly patients and to investigate the correlative risk factors	41.2 ± 12.7	0.41	yes, 108 age- and gendermatched	hypertension [NS]: 30/108 (28%) / 41/108 (38%); type 2 diabetes mellitus [S]: 59/108 (55%) / 25/108 (23%); dyslipidemia [NS]: 15/108 (14%) / 17/108 (16%)
Guo (2018)	25	China	Peking Union Medical College Hospital (2015 - 2016)	2015 - 2016	prospective, cross-sectional	to evaluate incidence of obstructive slaap apnea-hypopnea syndrome (OSAHS), explore the structural changes in parhyngeal soft tissue underlying OSAHS development and analyze the correction between hormone levels and pharyngeal soft tissue changes in patients with acromegaly	41.3 ± 10.7	0.64	no	sleep apnea: 13/25 (52%); hypertension: 6/25 (24%); type 2 diabetes mellitus: 8/25 (32%)
Guo (2020)	473	China	nationwide China (1996 - 2019)	1996 - 2019	nationwide cross-sectional	to describe patient characteristics, diagnostic delays, treatment patterns and - outcomes, comorbidities and treatment costs of acromegaly in China	39.4 ± 9.5	0.41	no	acral enlargement: 91.8%; facial features: 90.1%; prognatism: 26.2% [mandible extension]; toothgap increased: 34.5%; headache: 57.1%; vision problems: 37.2%; visual defect: 23.5%; increased sweating: 55.4%; oily skin: 37.4%; hirsutism/hypertrichosis: 41% [hairness]; snoring: 62.2%; sleep apnea: 24.7%; menstrual disorder: 65.8%; loss of libido: 34%; sexual dysfunction: 23%; palpitations: 31.7%; ar…
He (2019)	151	China	Huashan hospital (2011 - 2016)	2011 - 2016	monocenter, retrospective (cross-sectional)	to investigate the impact of surgery on glucose metabolism and identify key factors that influence alterations of glucose metabolic status in acromegalic patients	41.7 ± 12.1	0.46	no	glucose intolerance/dysglycemia: 63/151 (41.7%); type 2 diabetes mellitus: 39/151 (25.8%)
Herrmann (2004)	14	Germany	University of Essen (2002 - 2003)	2002 - 2003	monocenter, prospective (within-subjects)	to characterise sleep apnoea of patients with acromegaly and the effect of 6 months treatment with ocreotide	57 ± 4 [29 - 73]	0.43	yes, 50 volunteers comparable for age and sex	visual defect: 0/14 (0%); sleep apnea: 7/14 (50%) / 0 (0%)
Heydari (2021)	102	Iran	Iran Pituitary Tumor Registry (2015 - 2018), Tehran	2015 - 2018	retrospective registry study, cross-sectional	to explore the impact of postoperative GH/IGF-1 on different aspects of metabolic abnormalities in patients with acromegaly	40.8 ± 12.2	0.51	no	acral enlargement: 85/101 (84.2%); headache: 60/101 (59.4%); increased sweating: 41/101 (40.6%); arthralgia: 58/101 (57.4%)
Hofeldt (1973)	50	United States of America	University of California	unknown	monocenter, retrospective (cross-sectional)	unknown	median = 42 [IQR = 21 - 65]	0.5	no	acral enlargement: 96%; headache: 54%; ptosis: 46%; increased sweating: 88%; skin tag: 38% [skin papilloma]; acanthosis nigricans/hyperpigmentation: 26%; fatigue: 82%; lactation: 8%; menstrual disorder: 32%; goiter: 18%; decreased libido: 27%; hypertension: 23%; any cardiac problems: 12%; voice changes: 50%; glucose intolerance/dysglycemia: 60%; type 2 diabetes mellitus: 10%; arthralgia: 76%; wei…
Hong (2016)	33	South Korea	Seoul National University Hospital (2000 - 2014)	2000 - 2014	monocenter, retrospective (cross-sectional)	to examine the lumbar spine trabecular bone score to explain the skeletal deterioration in acromegaly patients	male: 42.1 ± 11.3; female: 45.3 ± 12.3	0.42	yes, 99 age-, sex-, and BMI-matched healthy controls	type 2 diabetes mellitus: 3/33 (9.1%) / 0 (0%); osteopenia [NS]: 7/33 (21.2%) / 21/99 (21.2%); osteoporosis [NS]: 4/33 (12%) / 7/99 (7.1%)
Hoskuldsdottir (2015)	52	Iceland	Landspitali National University Hospital (1955 - 2013)	1955 - 2013	nationwide, retrospective (cross-sectional)	to gather information on patients diagnosed with acromegaly in Iceland over 59 years	44.5	0.62	no	acral enlargement: 41/52 (78.8%); facial features: 37/52 (71.1% change of facial bones); prognatism: 15/52 (28.8%); toothgap increased: 12/52 (23.1%); thickening of lips: 13/52 (25%); macroglossia: 24/52 (46.2%); headache: 29/52 (55.8%); vision problems: 18/52; (34.6%); 10/52 (19.2%) [disturbance of peripheral vision]; increased sweating: 23/52 (44.2%); skin thickening: 20/52 (38.5%); hirsutism/h…
Iliaz (2018)	134	Turkey	Istanbul University	unknown	monocenter, retrospective (cross-sectional)	to determine the frequency of possible colonic pathologies in Turkish patients with active acromegaly and factors affecting them	47 ± 12	0.49	yes, 134 age- and sexmatched IBS	skin tag: 53/134 (39.6%); polyps of the digestive tract [S]: 51/134 (38%) / 13/134 (23%); hyperplastic polyp of digestive tract [S]: 26/134 (20%) / 10/134 (8%); adenomatous polyp of digestive tract [NS]: 25/134 (19%) / 23/134 (17%); diverticula [NS]: 12/134 (9%) / 12/134 (9%)
Ioachimescu (2020)	112	United States of America	Emory University Hospital in Atlanta (1994 - 2016)	1994 - 2016	monocenter, retrospective (cross-sectional)	to evaluate the impact of gender and year at surgery on clinical presentation and postoperative outcomes in acromegaly	46.2 ± 12.7	0.48	no	visual defect: 19/112 (17%); hypertension: 49/112 (44%); type 2 diabetes mellitus: 24/112 (22%)
Jenkins (2000)	9	United Kingdom	St. Bartholomew's Hospital	unknown	case series	to study the pathology of median neuropathy in acromegaly by using MRI	symptomatic: 24.8 (21.5 - 36.3), asymptomatic: 36.5 (22 - 51.2)	unknown	no	carpal tunnel syndrome: 4/9 (44.4%)
Jialal (1982)	14	South Africa	King Edward VIII Hospital (1976-1980)	1976 - 1980	monocenter, retrospective (cross-sectional)	to report on 14 patients who presented at the Endocrine Unit in Durban, over a period of 5 years, to document the presenting symptoms, salient clinical features and use of provocative testing in confirming the clinical diagnosis	46 (31-65)	0.43	no	acral enlargement: 14/14 (100%); vision problems: 9/14 (64%); increased sweating: 6/14 (43%); galactorrhea: 3/8 (38%); menstrual disorder: 3/8 (38%), thyroid disorder: 3/14 (21%); hypertension: 7/14 (50%); type 2 diabetes mellitus: 3/14 (21%)
Khan (2021)	89	Pakistan	Aga Khan University Hospital (2000-2020)	2000 - 2020	monocenter, retrospective (within-subjects)	to determine the frequency of diabetes mellitus, impaired glucose tolerance and impaired fasting glucose in Pakistani patients with acromegaly and to establish the impact of the intervention on glucose metabolism	15-45 (77.5%), >45 (22.5%)	0.64	no	impaired fasting glucose: 5/89 (5.6%); glucose intolerance/dysglycemia: 1/89 (1.1%); type 2 diabetes mellitus: 35/89 (39.3%)
Kinnman (1976)	80	Sweden	Karolinska sjukhuset (1961-1972)	1961 - 1972	monocenter, retrospective (cross-sectional)	clinical and follow-up study of 80 acromegalic patients treated by transanthro-sphenoidal removal of the pituitary adenoma	age group 41 - 60	0.59	no	acral enlargement: 79 (98.8%); facial fatures: 79 (98.8%); headache: 48 (60%); increased sweating: 72 (90%); hirsutism/hypertrichosis: 36.2% of males and 39.4% of females; acanthosis nigricans/hyperpigmentation: 14.9% of males; 12.1% of females; hernia inguinalis: 1 (12.5%); menstrual disorder: 78.7%; thyroid disorder: 13 (16.3%); loss of libido/erection disorder: 53.2% of males; hemorrhoids: 7 (…
Kinoshita (2011)	92	Japan	Toranomon Hospital (2005-2008)	2005 - 2008	monocenter, retrospective (within-subjects)	to evaluate clinical parameters before and immediately after surgical cure of acromegaly to identify factors involved in the impairment of glucose metabolism	normal glucose tolerance: 43.9 ± 12.4, impaired glucose tolerance: 46.2 ± 14.1, diabetes mellitus: 51.1 ± 11.3	0.5	no	glucose intolerance/dysglycemia: 36/92 (39%); type 2 diabetes mellitus: 17/92 (18%)
Klijn (1980)	44	Netherlands	Erasmus University (<1980)	unknown	monocenter, retrospective (cross-sectional)	to study the interrelationship between tumour size, age, incidence of extrasellar extension, growth hormone levels and tumour growth	men: 40 (median 41 [IQR = 21-71]), women: M 39 (median 40 [IQR = 19-74])	0.52	no	headache: 23/44 (52%); vision problems: 6/44 (14%); increased sweating: 36/44 (82%); hirsutism/hypertrichosis: 14/44 (32%); inguinal or umbilical hernia: 10/44 (23%); fatigue: 25/44 (57%); hypersomnolence: 4/44 (9%); galactorrhea: 10/21 (48%); menstrual disorder: 11/21 (52%); thyroid disorder: 8/44 (18%); loss of libido: 11/44 (25%); impotence: 10/23 (43%); hypertension: 9/44 (20%); cardiac compl…
Kreze (2001)	43	Slovak Republic	Lubochna (1990-1999)	1990 - 1999	monocenter, retrospective (cross-sectional)	to assess the frequency of three categories of diabetes disease in Slovak patients with acromegaly, and to extend the few existing scrutinies of possible risk factors for glucose interolance in acromegaly	45.7 (20 - 71)	0.23	no	hypertension: 13/43 (30%); glucose intolerance/dysglycemia: 2/43 (5%); type 2 diabetes mellitus: 8/43 (19%)
Larwence (2020)	136	United States of America	Cleveland Clinic (2003-2018)	2003 - 2018	monocenter, retrospective (cross-sectional)	to examine the clinical and hormonal profiles, comorbidities, treatments patterns, surgical pathology and clinical outcomes of patients diagnosed with acromegaly	48.1 ± 13.8	0.46	no	compressive symptoms [headache, visual changes or cranial nerve deficits]: 86/131 (65.6%); sleep apnea: 58/122 (47.5%); hypogonadism (amenorrhea, sexual dysfunction, gynaecomastia, galactorrhea): 57/126 (45.2%); hypertension: 76/134 (56.8%); coronary artery disease/congestive heart failure/cardiomyopathy: 21/125 (16.8%); type 2 diabetes mellitus: 59/133 (44.4%); psychological symptoms: 52/128 (40…
Lucas (2003)	104	Spain	42 spanish departments of endocrinology (1995 - 1998)	1995 - 1998	multicenter, prospective (within-subjects)	to determine whether lanreotide shrinks GH-secreting adenomas and identify predictive factors of a significant tumour volume reduction (>20%)	48.22 ± 10.94	0.4	no	hypertension: 38/104 (36.5%); type 2 diabetes mellitus: 21/104 (20.2%)
Lundin (1978)	8	Sweden	University Hospital Uppsala (1978)	unknown	monocenter, retrospective (cross-sectional)	to present experience of bromocriptine treatment in 11 patients with active acromegaly	[26 - 65]	0.5	no	headache: 2/8 (25%); vision problems: 1/8 (12.5%); increased sweating: 4/8 (50%); loss of libido: 5/5 (100%)
Martin-Rodriguez (2013)	20	Spain	two university hospital Andalusia (1990-2010)	1990 - 2010	multicenter (2), prospective, cross-sectional	to compare neurocognitive functions of patients who succesfully underwent GH-secreting adenoma transsphenoidal surgery (cured patients) with patients with naive acromegaly	48.5 ± 10.25	unknown	no	sleep apnea: 5/20 (25%); hypertension: 10/20 (50%); myocardiopathy: 2/20 (10%); gallstones: 4/20 (20%); type 2 diabetes mellitus: 4/20 (20%); dyslipidemia: 4/20 (20%); arthralgia: 2/20 (10%); depression: 3/20 (15%); carpal tunnel syndrome: 6/20 (30%); malignancy: 0/20 (0%)
Matano (2005)	19	Japan	Kanazawa Univeristy Hospital (1990-2000)	1990 - 2000	monocenter, case-control	to determine the magnitude of the association between acromegaly and colorectal lesions after taking into account age, gender, smoking and treatment status	46.7 ± 16.3 (15-73)	0.58	yes, 76 age-, gender-, smoking status-matched controls for colonoscopy	polyps of the digestive tract: 13/19 (68.4%); hyperplastic polyp of digestive tract [S]: 7/19 (36.8%) / 5/76 (6.6%); adenomatous polyp of digestive tract [S]: 8/19 (42.1%) / 13/19 (17.1%); colorectal malignancy [S]: 3/19 (15.8%) / 2/76 (2.6%)
Matsubayashi (2020)	2552	Japan	nationwide Japan (2012-2018) / National Database of Health Insurance Claims and Specific Health Checkups of Japan	2014 - 2017	nationwide, retrospective (cross-sectional)	to describe the prevalence, incidence, prediagnostic comorbidities, and treatment patterns of patients with acromegaly in Japan	12.4% 20-34, 19.8% 35-44, 20.6% 45-54, 21.8% 55-64, 25.4% 65+	0.45	no	sleep apnea: 538/2552 (21.1%); menstrual disorder: 87/2552 (3.4%); hypertension: 1094/2552 (42.9%); cardiomyopathy: 24/2552 (0.9%); type 2 diabetes mellitus: 948/2552 (37.1%); dyslipidemia: 682/2552 (26.7%); arthropathy: 455/2552 (17.8%); carpal tunnel syndrome: 62/2552 (2.4%)
Matyja (2006)	51	Poland	Medical University of Silesia (<2006)	unknown	monocenter, retrospective (cross-sectional)	to establish the association between acromegaly and colorectal lesions	52.95 ± 13.49 (24-78)	0.41	no	polyps of the digestive tract: 21/51 (41.2%)
Mercado (2004; biochemically discordant)	160	Mexico	multicenter (31 centers in 15 countries) (2002-2003)	1995 - 2003	monocenter, retrospective (cross-sectional)	to analyze clinical-biochemical correlations in newly diagnosed acromegaly, focusing in particular on patients with descrepant parameters	44 ± 12.1 (21-76)	0.43	no	headache: 66%; hypertension: 37.1%; glucose intolerance/dysglycemia: 27.1%; type 2 diabetes mellitus: 32.3%; hypercholesterolemia: 36.8%; hypertriglyceridemia: 35%; arthralgia: 52%
Mercado (2004; LAR)	68	Multicenter in 15 countries	Centro Medico Nacional Siglo XXI (1995-2003)	2002 - 2003	multicenter, prospective (within-subjects)	to evaluate efficacy, safety and tolerability of ocreotide in primary therapy of acromegaly	49.7 ± 13.2 (24-77)	0.41	no	type 2 diabetes mellitus: 18%
Minniti (2001)	30	Italy	open prospective () / University of Rome 'La Sapienza' & L'Aquila	unknown	prospective (open, within-subjects)	to investigate the effects of postoperative GH/IGF-1 normalization on echocardiographic parameters and blood pressure in a series of patients with active acromegaly	46 ± 2.2	0.57	no	hypertension: 14/30 (46.7%)
Nachtigall (2008)	100	United States of America	Massachusetts General Hospital (1985-2005)	1985 - 2005	monocenter, retrospective (case-record)	to identify the medical professional who first suspected acromegaly and the complaint prompting diagnosis, and if these have changed	41.2 ± 14.2 (10-80)	0.45	no	sleep apnea: 1/100 (1%); hypertension: 25/100 (25%); coronary artery disease: 5/100 (5%); colorectal malignancy: 1/100 (1%); type 2 diabetes mellitus: 15/100 (15%); papillary thyroid cancer: 3/100 (3%); breast cancer: 2/100 (2%); chronic lymfoid leukemia: 1/100 (1%)
Newman (1998)	26	United States of America	multicenter; 14 medical centers (1989-1995) / New York University	1989 - 1995	multicenter, prospective (within-subjects)	to determine whether primary therapy of acromegaly with ocreotide is effective long term	50 (20-78)	0.38	no	headache: 12/26 (46%); increased sweating: 19/26 (73%); fatigue: 18/26 (69%); joint pain: 22/26 (85%)
Nezu (2018)	22	Japan	Tohoku University Hospital (2010-2016)	2010 - 2016	monocenter, retrospective (within-subjects)	to analyze the effects of transsphenoidal surgery on acromegalic arthropathy and elucidate whether knee MRI findings are reversible or irreversible	median = 58 (50-65)	0.36	no	sleep apnea: 15/26 (68.2%); hypertension: 13/22 (59.1%); type 2 diabetes mellitus: 5/22 (22.7%); knee joint pain: 11/22 (50%); history of malign neoplasm: 1/22 (4.5%)
Ohno (2018)	81	Japan	Niigata Medical and Dental University Hospital (2006-2015)	2006 - 2015	monocenter, retrospective (cross-sectional)	to investigate whether acromegaly has been diagnosed earlier	group 2006-2010: 52.7, group 2011-2015: 50.7	0.4	no	hypertension: 27/81 (33.3%); type 2 diabetes mellitus: 26/80 (32.5%)
Olarescu (2016)	70	Norway	Oslo University Hospital (2005-2014)	2005 - 2014	monocenter, retrospetive (cross-sectional)	to assess the effects of total and visceral adipose tissue distribution and derived adipokines on systemic insulin resistance and lipid metabolism in acromegaly	49 ± 14 (18-78)	0.61	no	hypertension: 33/70 (47%); type 2 diabetes mellitus: 13/70 (19%); hypercholesterolemia: 14/70 (20%); hypertriglyceridemia: 7/70 (10%)
Pekkarinen (1987)	11	Finland	University of Helskinki	unknown	monocenter, retrospective (within-subjects)	to assess sleep disturbances and pituitary function before and after treatment of acromegaly	male: median = 50 (45-54),female: median = 42 (20-50)	0.55	no	visual defect: 0/11 (0%); snoring: 10/11 (91%); sleep apnea: 5/11 (45%); daytime sleepiness: 8/11 (73%); hypertension: 6/11 (55%)
Pelkonen (1975)	29	Finland	University of Helskinki (1968-1975)	1968 - 1973	retrospective (within-subjects)	to study the therapeutic effects of transsphenoidal hypohysectomy with cryoapplication	45.07 ± 9.68 (23 - 61)	0.45	no	acral enlargement: 28/29 (97%); headache: 20/29 (69%); visual defect: 1/29 (3.4%); increased sweating: 26/29 (90%); skin thickening: 20/23 (87%); fatigue: 22/29 (76%); hypertension: 12/29 (41%); type 2 diabetes mellitus: 11/29 (38%); hypercalciuria: 16/29 (55%)
Petrossians (2017)	3173	Multicenter in 10 countries (Spain, Netherlands, France, Sweden, Belgium, Italy, Czech, Germany, Portugal and Bulgary)	Liege Acromegaly Survery from 10 countries (<1990-2017)	2012 - 2015	multicenter, retrospective (cross-sectional)	to assess the profile of acromegalic patients at diagnosis and during long-term follow-up at multiple treatment centers	45.2 [IQR = 34.9 - 55.0]	0.46	no	sleep apnea: 25.5%; thyroid disorder: 34%; hypertension: 28.8%; cardiac hypertrophy: 15.5%; heart failure: 1.6%; cardiac arrhythmias: 3.6%; ischemic heart disease: 3.5%; myocardial infarction: 3%; polyps of the digestive tract: 13%; colorectal malignancy: n=4; type 2 diabetes mellitus: 27.5%; osteoporosis: 12.3%; stroke: 4.5%; papillary thyroid cancer: n = 11; breast cancer: n = 16; skin cancer: …
Popielarz-Grygalewicz (2020)	43	Poland	Medical Univeristy of Warsaw (2008-2016)	2008 - 2016	monocenter, retrospective (cross-sectional)	to evaluate global longitudinal strains in patients with naive acromegaly with normal left ventricular ejection fraction	48.2 ± 14.2	0.42	yes, 52 age- and sex-matched volunteers	hypertension [S]: 26/43 (60.5%) / 17/52 (32.7%); prediabetes [S]: 23/43 (53.5%) / 3/52 (5.8%); type 2 diabetes mellitus [S]: 8/43 (18.6%) / 0/52 (0%)
Portocarrero-Ortiz (2016)	2057	Mexico	nationwide Mexico; Mexican Acromegaly Registry (>1990)	> 1990	multicenter, retrospective (cross-sectional)	to analyze the epidemiological, clinical, biochemical and therapeutic data from the Mexican Acromegaly Registry	41.1±24.5	0.49	no	acral enlargement: 1884/1963 (96%); facial features: 1039/1871 (67%); toothgap increased: 1012/1571 (64.4%); macroglossia: 998/1498 (66.6%); headache: 1304/1871 (69.7%); vision problems: 599/1783 (33.6%); 889/1757 (50.6%); skin tag: 490/1441 (34%); acanthosis nigricans/hyperpigmentation: 482/1310 (36.8%); snoring: 640/1600 (40%); fatigue: 967/1758 (55%); galactorrhea women: 241/1034 (23.3%); mens…
Reid (2010)	324	United States of America	2 New York City hospitals (1981-2006)	1981 - 2006	multicenter (2 centres), retrospective (cross-sectional)	to test if disease severity of acromegaly at diagnosis has changed from 1981 to 2006	early group: 43 ± 1.3 (20-72), late group: 47 ± 0.9 (16-85)	0.52	no	acral enlargement: 86.1%; facial features: 84.4%; toothgrap increased: 23.8%; macroglossia: 24.5%; headache: 46.8%; vision problems: 19.9%; increased sweating: 54.6%; acne: 8.8%; hirsutism/hypertrichosis: 8.4%; alopecia: 4% [hair loss]; skin tag: 37%; snoring: 48.3%; sleep apnea: 23.7%; fatigue: 38%; gonadal dysfunction: 33.4%; goiter: 12.9%; hypertension: 36.3%; polyps of the digestive tract: 18…
Reyes-Vidal (2015)	23	United States of America	Columbia University	unknown	monocenter, prospective (within-subjects)	to examine the effect of surgery for acromegaly on adipose tissue distribution and ectopic lipid deposition in liver and muscle	male: 39 ± 13 (18-54); female: 48 ± 12 (23-69)	0.43	no	hypertension: 8/24 (34.8%); type 2 diabetes mellitus: 1/23 (4.3%)
Rick (2018)	91	United States of America	University of California (<2019)	unknown	monocenter, retrospective (cross-sectional)	to address the knowledge gap by describing the clinical presentations of acromegalics with dual-staining pituitary adenomas and compare them to to the clinical profiles of GH single-staining somatotroic adenomas	GH group: 45 ± 1.9 (median = 41.1), GH+PRL group: 40.9±3.5	0.56	no	acral enlargement: 30/69 (43.5%) / 21/22 (95.5%); headache: 24/69 (34.8%) / 13/22 (59.1%); vision problems: 11/69 (15.9%) / 2/22 (9.1%); increased sweating: 16/69 (23.2%) / 12/22 (54.6%); fatigue: 5/69 (7.3%) / 1/22 (4.6%); loss of libido: 2/69 (2.9%) / 4/22 (18.2%); nausea: 3/69 (4.35%) / 0/22 (0%); weight gain: 4/69 (5.8%) / 1/22 (4.5%)
Shao (2013)	83	China	Tongji hospital (1987-2009)	1987 - 2009	monocenter, retrospective (cross-sectional)	to investigate the clinical features of pituitary adenomas including the clinicopathologies, manifestations and tumor recurrence	unknown	0.4	no	vision problems: 24/83 (28.9%); galactorrhea: 0/50 (0%); menstrual disorder: 16/50 (32%); intracranial hypertension: 25/83 (30.1%)
Stelmachowska-Banas (2011)	239	Poland	Medical Centre of Postgraduate Education in Warsaw (1995-2008)	1995 - 2008	monocenter, retrospective (within-subjects)	to determine whether impaired glucose tolerance and overt diabetes mellitus in acromegaly could be reversed after transspheoindal surgery	44.75 ± 13.95	0.35	no	impaired fasting glucose: 45/239 (19%); glucose intolerance/dysglycemia: 21/239 (9%); type 2 diabetes mellitus: 60/239 (25%)
Sumbul (2019)	57	Turkey	University of Health Sciences, Adan Health Practice and Research Center (2018)	2018	monocenter, prospective (cross-sectional)	to determine the frequency of hypertension and values of its associated parameters in patients with acromegaly	with hypertension: 45.0±7.9, without hypertension: 40.6±10.7	0.61	no	hypertension: 16/57 (28.1%); coronary artery disease: 10/57 (17.5%); type 2 diabetes mellitus: 15/57 (26.3%); dyslipidemia: 9/57 (15.8%)
Sze (2007)	13	Switzerland	University Hospital of Zurich (<2007)	unknown	monocenter, prospective (within-subjects)	to assess the prevalence and risk factors of sleep apnoea syndrome (SAS) in acromegaly and to analyze the effect of transsphenoidal adenomectomy on SAS and cardiovascular risk factors	47.9±16.2 (25-77)	0.46	no	sleep apnea: 6/13 (46.2%); hypertension: 7/13 (53.8%); insulin resistance: 10/13 (76.9%); type 2 diabetes mellitus: 1/13 (7.7%)
Szydelko (2021)	62	Poland	Medical University of Lublin (2005-2020)	2005 - 2020	monocenter, retrospective (cross-sectional)	to investigate the differences in neutrophil-to-lymphocyte, platelet-to-lymphocyte ratios, and systemic immune-inflammation in GH-secreting adenomas compared with non-functioning pituitary denomas concerning clinical and radiological findings	55 (44-62)	0.34	yes, 134 NFA	headache [NS]: 8/62 (12.9%) / 22/134 (24.6%); visual defect [NS]: 34/62 (54.8%) / 80/134 (59.7%); sleep apnea [NS]: 15/62 (24.2%) / 42/134 (31.3%); hypertension [S]: 49/62 (79%) / 59/134 (44%); cardiac arrhythmias [NS]: 7/62 (11.3%) / 10/134 (7.5%); coronary artery disease [NS]: 10/62 (16.1) / 12/134 (9); prediabetes [S]: 30/62 (48.4%) / 17/134 (12.7%); type 2 diabetes mellitus [S]: 13/62 (21%) /…
Tseng (2019)	272	Taiwan	nationwide in Taiwan / 5 centers (2013-2015)	2013 - 2015	multicenter, prospective (longitudinal)	to describe epidemiological data, treatment outcomes and quality of life of patients with acromegaly in Taiwan	41.8±12.1	0.43	no	acral enlargement: 215/272 (79%); facial features: 228/272 (83.8%); headache: 127/272 (46.7%); vision problems: 78/272 (28.7%); increased sweating: 96/272 (35.3%); oily skin: 86/272 (31.6%); skin thickening: 66/272 (24.3%); snoring: 145/272 (53.3%); sleep apnea: 39/272 (14.3%); asthenia: 60/272 (22.1%); gynaecomastia: 3/272 (1.1%); galactorrhea: 21/272 (7.7%); menstrual disorder: 55/272 (20.2%); …
Tzanela (2011)	53	Greece	Evangelismos Hospital (1998-2008)	1998 - 2008	monocenter, retrospective (within-subjects)	to assess the effect of long-acting somatostatin analogues on glucose homeostasis, compared to acromegalic patients treated with surgery	50.0 ± 3.6	0.3		glucose intolerance/dysglycemia: 13/53 (24.5%); type 2 diabetes mellitus: 19/53 (35.8%)
Varlamov (2021)	216	United States & Romania	Carol Dvila University of medicine Bucharest & Pituitary Center Portland (2006-2018)	2006 - 2018	multicenter (2 centres), retrospective (cross-sectional)	to compare clinical disease manifestations at diagnosis between two large university referral centers from two continents	median = 51.0 [IQR = 38 - 61]	0.41	no	reported symptoms = acral enlargement: 66.7%; facial features: 21.8% [coarse facies], 25% [frontal bossing], 19.4% [facial rounding], <15% [increased head]; prognatism: 24.5% [jaw changes]; toothgap increased: 18.1% [spread teeth]; 15.3% [enlarged lips]; macroglossia: <15%; headache: 59.7%; visual defect: <15%; increased sweating: 23.6%; oily skin: 18.1%; acne: <15%; skin thickening: <15%; hirsut…
Vlad (2015)	14	Romania	Timisoara (2013)	2013	monocenter, retrospective (cross-sectional)	to analyze the prevalence of glucose and lipid metabolism abnormalities in newly diagnosed acromegalic patients	49.5 ± 10.6	0.29	no	prediabetes: 5/14 (35.7%); type 2 diabetes mellitus: 2/14 (14.3%); hypercholesterolemia: 2/14 (14.3%); combined dyslipidemia: 6/14 (42.8%)
Voit (1999)	309	Germany	University of Hamburg-Eppendorf (1977-1989)	1977 - 1989	monocenter, retrospective (cross-sectional)	to compare various clinical parameters with different adenoma types from a large number of cases of acromegaly following an exact morphological examination and classification using immunohistochemistry and electron microscopy to determine whether the currently used morphological parameters are valid for the clinical use	43.3 ± 0.6 (7-69)	0.51	no	headache: 33%; vision problems and defects: n = 43; galactorrhea: n = 20; carpal tunnel syndrome: 25%
Vouzouneraki (2021)	556	Sweden	nationwide Sweden, Swedish Healthcare Registries (2005-2017)	2005 - 2017	nationwide, retrospective (cohort study)	to study carpal tunnel syndrome in a large national cohort of patients with acromegaly and the temporal relationship between the two diagnoses	50.1 ± 15.0	0.5	no	carpal tunnel syndrome: 42/556 (7.6%)
Wang (2012)	279	China	Provincial Hospital affiliatied to Shandong University (2002-2010)	2002 - 2010	monocenter, retrospective (cross-sectional)	evaluate clinical data from a large cohort of AM patients with and without hyperprolactinemia	GH group: 45.6±13.9, GH+PRL group: 40.4±11.4	0.48	no	acral enlargement: 73.8% / 58.6%; facial features: 75.4% / 54.3%; headache: 38.5% / 41.9%; fatigue: 3.8% / 3.9%; galactorrhea: 3.1% / 22.4%; menstrual disorder: 13.8% / 54.3%; hyposexuality: 4.6% / 10.9%; hypertension: 10.0% / 3.9%, nausea: 4.6% / 3.9%; dizziness: 10% / 10.1%; type 2 diabetes mellitus: 17.7% / 6.9%; paresthesia/numbness: 3.8% / 1.6%
Wang (2019)	64	China	Peking Union Medical College Hospital (2017-2018)	2017 - 2018	monocenter, retrospective (within-subjects)	to investigate risk factors for determing abnormal glucose metabolism before surgery in patients with acromegaly, and to explore the predictors of improved preoperatieve glucose intolerance after surgery	41.1 ± 11 (17-70)	0.55	no	prediabetes: 34/64 (53.1%); type 2 diabetes mellitus: 18/64 (28.1%)
Wani (2019)	51	India	Sheri Kashmir Institute of Medical Sciences (2015-2017)	2015 - 2017	monocenter, retrospective (cross-sectional)	to study the clinical presentation, hormonal profile, radiology, management, and outcome of acromegaly	42.3 ± 10.9 (22-70)	0.51	no	sleep apnea: 13.7%; hypertension: 45.1%; left ventricle hypertrophy: 8/29 (27.6%); diastolic dysfunction: 2/29 (6.9%); polyps of the digestive tract: 2/18 (11.1%); impaired fasting glucose: 5/51 (9.8%); glucose intolerance/dysglycemia: 6/51 (11.8%); type 2 diabetes mellitus: 11/51 (21.6%); hypercholesterolemia: 35.14%; hypertriglycemia: 67.5%
Wolters (2020)	27	Netherlands	Radboudmc (2012-2016)	2012 - 2016	monocenter, prospective (longitudinal)	to investigate changes in sleep parameters during the first 2.5 years of acromegalic treatment	51.3 ± 13.5	0.44	no	sleep apnea: 20/27 (74.1%); hypertension: 5/27 (18.5%)
Yamamoto (2015)	57	Japan	Kobe University Hospital (1986-2012)	1986 - 2012	monocenter, retrospective (cross-sectional)	to clarify the prevalence of and factors associated with colorectal neoplasms in Japanese patients with acromegaly	50.3 ± 12.9 (22-80)	0.42	yes, 2323 IBS	hyperplastic polyp of digestive tract [S]: 22/57 (38.6%) / 223/2323 (6.7%); adenomatous polyp of digestive tract [S]: 18/57 (31.6%) / 84/2323 (2.5%); colorectal malignancy [S]: 3/57 (5.3%) / 7/2323 (0.2%)
Yan (2020)	86	China	First Affiliated Hospital of Fuijan Medical University (2016-2019)	2016 - 2019	monocenter, retrospective (cross-sectional)	to investigate the change in distance between bilateral internal carotid arteries in acromegaly patients and identify the influencing factors of the change	40.1 ± 10.6	0.54	yes, 86 NFA matched for age, gender and adenoma size	hypertension [NS]: 23/86 (26.7%) / 18/86 (20.9%); type 2 diabetes mellitus [NS]: 19/86 (22.1%) / 16/86 (18.6%); dyslipidemia [NS]: 14/86 (16.3%) / 13/86 (15.1%)
Zarool-Hassan (2016)	81	New Zealand	New Zealand Acromegaly Society (2012-2014)	2012 - 2014	multicenter, prospective (cross-sectional)	to identify acromegaly features that were most prevalent to promote increased awareness about the disease by healthcare providers	58.6	0.48	no	acral enlargement: 62/75 (83%) [shoe size increase], 60/73 (82%) [foot enlargement], 59 (79%) [hand enlargement], 42/64 (66%) [glove tightness]; facial features: 52/66 (79%); 41/72 (57%) [jaw/forehead enlargement], 28/57 (49%) [bite change]; toothgap increased: 31/74 (42%), macroglossia: 40/79 (51%); headache: 44/81 (54%); vision problems: 25/78 (32%); visual defect: 18/82 (22%); increased sweati…
GH = growth hormone, IBS = irritable bowel syndrome, IGF-1 = insuline like growth factor 1, NFA = non functioning pituitary adenoma, [NS] = non significant, [S] = significant, PRL = prolactin

## Sheet: Presenting symptom
Study (year of publication)	N	Country	Center	Study period	Study design	Study aim	Symptoms described	Age: M±SD (range)	Sex (% males)	Presenting symptom: n/N (%)
Albarel (2019)	28	France	French social network of patients suffering from chronic diseases (2016)	2016	online survey, prospective (cross-sectional)	to better understand the impact of acromegaly on patients' daily life and evaluate the needs and expectations of patients	warning signs that led to diagnosis	48.9	0.21	feet deformation: 12/28 (42.9%), hand deformation: 11/28 (39.3%); facial changes: 2/28 (7.1%); prognatism/jaw enlargement/bite change: 1/28 (3.6%); tooth gap increased: 1/28 (3.6%); headache: 6/28 (21.4%); vision problems: 2/28 (7.1%); increased sweating: 5/28 (17.9%); molluscum: 1/28 (3.6%); sleep apnea: 2/28 (7.1%); fatigue: 7/28 (25%); thyroid nodule: 1/28 (3.6%); galactorrhea: 3/28 (10.7%); m…
Kreitschmann-Andermahr (2016)	165	Germany	University Erlangen-Nuremberg (2000-2012)	2000 - 2012	monocenter, prospective (cross-sectional)	to evaluate the diagnostic procedures of acromegaly, implementation of treatment and changes in life situation in patients with acromegaly	most common reasons for doctor visits before diagnose of acromegaly	50.3 ± 10.59	0.5	acral enlargement: 15.8%; change of bite occlusion: 3%; change of bite occlusion: 3%; tooth gap increased: 3%; jaw pain: 3%; damaged teeth: 3%; malposition of teeth: 3%; headache: 22.9%; vision problems: 10.9%; visual defect: 4.8%; acne: 1.2%; hirstutism: 5.4%; warts: 1.2%; sleep apnea: 2.4%; asthenia: 8.5%; thyroid disorder: 4.2%; galactorrhea: 1.8%; menstrual disorder: 10.3%; hypertension: 13.3…
Siegel (2013)	41	Germany	University Hospital Aachen (2010-2011)	2010 - 2011	monocenter, prospective (cross-sectional)	to assess healthcare utilisation, diagnostic delay and psychosocial impairment in patients with acromegaly in rural versus urban healthcare environments	most frequently noticed symptoms at beginning disease	57.42 ± 14.42 (23-83)	0.44	acral enlargement: 58.5%; tooth or jaw problems: 9.6%; headache: 19.5%; vision problems: 12.2%; increased sweating: 14.6%; high blood sugar level in route blood sample: 9.8%
Ceccato (2021)	13	Italy	University Hospital of Padova	unknown	monocenter, retrospective (cross-sectional)	to compare clinical characteristics, GH-related comorbidities and different therapeutic approaches to treatment of eldery patients with a new diagnosis of acromegaly or those who have become eldery after adult-onset acromegaly	signs and symptoms at diagnosis that first arouse suspicion of acromegaly	69.85 ± 4.71	0.31	mandibular overgrwoth: 5/13 (38.5%); headache: 1/13 (7.7%); increased sweating: 1/13 (7.7%); sleep apnea: 2/13 (15.4%); goiter: 1/13 (7.7%); erection disorder/vaginal dryness: 1/13 (7.7%); osteoporosis: 1/13 (7.7%); carpal tunnel syndrome: 2/13 (15.4%); transient ischemic attack: 1/13 (7.7%); papillary thyroid cancer: 2/13 (15.4%)
Fukuda (2014)	125	Japan	Tokyo Women's Medical University Hospital (2001-2010)	1990 - 1999	monocenter, retrospective (cross-sectional)	to survey the clinical characteristics, complications, and therapeutic outcomes in patients with acromegaly	initial symptom or comorbidity that led to hormonal testing	(19-86)	0.39	acral enlargement: 61/125 (49%); headache: 9/125 (7%); vision problems: 4/125 (3%); increased sweating: 2/125 (2%); ; menstrual disorder: 9/125 (7%); hypertension: 13/125 (10%); diabetes mellitus: 20/125 (16%)
Petrossians (2017)	3173	Multicenter in 10 countries (Spain, Netherlands, France, Sweden, Belgium, Italy, Czech, Germany, Portugal and Bulgary)	Liege Acromegaly Survery from 10 countries (<1990-2017)	2012 - 2015	multicenter, retrospective (cross-sectional)	to assess the profile of acromegalic patients at diagnosis and during long-term follow-up at multiple treatment centers	sign/symptom leading to presentation with acromegaly	45.2 (IQR: 34.9 - 55.0)	0.46	acral enlargement: 13.6%; dysmorphic features: 21.5%; headache: 7.5%; increased sweating: 2%; sleep apnea: 1%; asthenia: 5.9%; menstrual disorder: 8.4%
Klijn (1980)	44	Netherlands	Erasmus University (<1980)	unknown	monocenter, retrospective (cross-sectional)	to study the interrelationship between tumour size, age, incidence of extrasellar extension, growth hormone levels and tumour growth	mode of presentation	male: 40 (median = 41 [21-71]), female: 39 (median = 40 [19-74])	0.52	acral enlargement: 6/44 (14%); headache: 6/44 (14%); vision problems: 2/44 (5%); increased sweating: 1/44 (2%); fatigue: 1/44 (2%); thyroid disorder: 3/44 (7%); galactorrhea: 1/44 (2%); menstrual disorder: 5/21 (24%); erection disorder/vaginal dryness: 1/23 (4%); hypertension: 4/44 (9%); cardiac complications: 2/44 (5%); abdominal pain: 3/44 (7%); any ear-, nose-, throat complications: 1/44 (2%);…
Zarool-Hassan (2016)	81	New Zealand	New Zealand Acromegaly Society (2012-2014)	2012 - 2014	multicenter, prospective (cross-sectional)	to identify acromegaly features that were most prevalent to promote increased awareness about the disease by healthcare providers	symptom triggering medical attention and subsequent diagnosis	58.6 (3 <20)	0.48	acral enlargement: 19/81 (23.5%); acral enlargement and facial changes: 26/81 (32.1%); facial changes: 5/81 (6.2%); neurological symptoms: 16/81 (7.4%); vision problems: 7/81 (8.6%); fertility issues: 8/81 (9.9%); arthritis: 6/81 (7.4%)
Jialal (1982)	14	South Africa	King Edward VIII Hospital (1976-1980)	1976 - 1980	monocenter, retrospective (cross-sectional)	to report on 14 patients who presented at the Endocrine Unit in Durban, over a period of 5 years, to document the presenting symptoms, salient clinical features and use of provocative testing in confirming the clinical diagnosis	presenting symptoms	46 (31-65)	0.43	acral enlargement: 2/14 (14.2%); headache: 7/14 (50%); vision problems: 2/14 (14.3%); galactorrhea: 1/14 (7.1%); menstrual disorder: 3/14 (21.4%); heart failure: 1/14 (7.1%); diabetes mellitus: 1/14 (7.1%); arthralgia: 1/14 (7.1%)
Gsponer (1986)	31	Switzerland	University Hospital of Lausanne (1984 - 1997)	1984 - 1997	monocenter, retrospective (cross-sectional)	systematic evaluation of management of investigated pathologic pituitary masses	clinical presentation (number of features leading to investigations)	women: 44.7 ± 15.2, men: 43.5 ± 13.7	unknown	acral enlargement: 21/131 (67.7%); headache: 5/31 (16%); vision problems: 2/31 (6.4%); respiratory problems due to upper airway obstruction: 1/31 (3.2%); menstrual disorder: 1/31 (3.2%); tinnitus: 1/31 (3.2%)
Ganokroj (2021)	84	Thailand	King Chulalongkorn Memorial Hospital (2006-2018)	2006 - 2018	monocenter, retrospective (cross-sectional)	to review clinical characteristics and treatment outcomes of patients with acromegaly	clinical features at presentation	45.7 ± 12.6 (17-76)	0.37	acral enlargement: 14.9%; headache: 18.1%
Akoglu (2013)	49	Turkey	Hospital Bilkent, Ankara (2011)	2011	monocenter, retrospective (cross-sectional)	to describe and discuss dermatological symptoms and features of patients with acromegaly	common presenting complaints a time of diagnosis	45.5 ± 11.6	44.9 %	acral enlargement: 35/49 (71.4%); facial changes: 11/49 (22.4%); headache: 20/49 (40.8%); visual defect: 3/49 (6.1%); increased sweating: 3/49 (6.1%); hirsutism: 3/49 (6.1%); sleep apnea: 2/49 (4.1%); thyroid disorder: 2/49 (4.1%); galactorrhea: 1/49 (2.1%); menstrual disorder: 2/49 (4.1%); hoarseness: 5/49 (10.2%); glucose intolerance: 3/49 (6.1%); arthralgia: 2/49 (4.1%); carpal tunnel syndrome…
Keskin (2015)	313	Turkey	Instanbul University (1998-2014)	1998 - 2014	monocenter, retrospective (cross-sectional)	to reveal the variety of symptoms experienced by patients before acromegaly diagnosis and to emphasize unneeded surgeries that patient undergo related to acromegaly prior to diagnosis of acromegaly	first complaint of patients (initial symptom that led to first diagnosis)	48.8 ± 12.0	0.42	acral enlargement: 102/313 (32.6%); facial changes: 22/313 (7.0%); headache: 82/313 (26.2%); visual defect: 29/313 (9.3%); increased sweating: 5/313 (1.6%); dyspnea: 5/313 (1.6%); menstrual disorder: 25/313 (8.0%); arthralgia: 9/313 (2.9%)
Giraldi (2020)	122	United States	Emory University Hospital in Atlanta (1994 - 2016)	1994 - 2016	monocenter, retrospective (cross-sectional)	to evaluate operated acromegaly patients after incidentally detected presentation and compare their characteristics and postoperative outcomes to patients with classical presentation	presenting symptoms	unknown	unknown	acral enlargement: 48/112 (43%); headache: 29/112 (26%); fatigue: 1/112 (1%); infertility: 1/112 (1%); hypertension: 1/112 (1%); voice deepening: 1/112 (1%); hearing loss: 4/112 (3.6%); tinnitus: 1/112 (1%); nasal congestion: 2/112 (2%); sinusitis: 1/112 (1%); neck pain: 1/112 (1%); seizure: 1/112 (1%); vertigo: 1/112 (1%); presyncope: 1/112 (1%); breast cancer: 1/112 (1%), lung cancer: 1/112 (1%)
Ioachimescu (2020)	112	United States	Emory University Hospital in Atlanta (1994 - 2016)	1994 - 2016	monocenter, retrospective (cross-sectional)	to evaluate the impact of gender and year at surgery on clinical presentation and postoperative outcomes in acromegaly	main presenting complaint (primary reason to screen for acromeagly)	46.2 ± 12.7	0.48	physical changes: 48/112 (43%); headache: 17/112 (15%); vision problems: 9/112 (8%); galactorrhea: 4/112 (4%)
Nachtigall (2008)	100	United States	Massachusetts General Hospital (1985-2005)	1985 - 2005	monocenter, retrospective (case-record)	to identify the medical professional who first suspected acromegaly and the complaint prompting diagnosis, and if these have changed	main complaint leading to diagnosis	41.2 ± 14.2 (10-80)	0.45	acral enlargement: 24/100 (24%); dental chage: 4/100 (4%); headache: 20/100 (20%); vision problems: 3/100 (3%); sleep apnea: 1/100 (1%); asthenia: 1/100 (1%); gynaecomastia: 1/100 (1%); galactorrhea: 2/100 (2%); menstrual disorder: 6/100 (6%); sexual dysfunction: 3/100 (3%); hypertensive crisis: 2/100 (2%); diabetes mellitus: 5/100 (5%); arthralgia: 2/100 (2%); weight gain: 1/100 (1%); carpal tun…
Reid (2010)	324	United States	2 New York City hospitals (1981-2006)	1981 - 2006	multicenter (2 centres), retrospective (cross-sectional)	to test if disease severity of acromegaly at diagnosis has changed from 1981 to 2006	main complaint leading to diagnosis	43 ± 1.3 (20-72; early group), 47 ± 0.9 (16-85; late group)	0.52	sign/symptom leading to presentation with acromegaly: acral enlargement: acral enlargement hands/feet: 16.8%, acral enlargement hands/feest and facial changes: 23.1%; facial changes: 15.2%; headache: 8.2%; visual defect: 5.7%; increased sweating: <2%; snoring: <2%; fatigue: <2%; abnormal thyroid tests: <2%; symptoms of gonadal dysfunction: 8.6%; arthrtitis: 5.1%; weight gain: <2%; vertigo and syn…
Reid (2010)	324	United States	2 New York City hospitals (1981-2006)	1981 - 2006	multicenter (2 centres), retrospective (cross-sectional)	to test if disease severity of acromegaly at diagnosis has changed from 1981 to 2006	earliest sign or symptom recalled by patient to be related to acromegaly	43 ± 1.3 (20-72; early group), 47 ± 0.9 (16-85; late group)	0.52	main complaint leading to diagnosis (n=324) acral enlargement: 0.3%; facial changes: 8.7%; prognatism/jaw enlargement/bite change: 9.8%; headache: 4%; vision problems: <1%; increased sweating: 4%; hirsutism/acne: 1.1%; skin tag: <1%; snoring: 2.2%; sleep apnea: 1.8%; fatigue: 2.9%; menstrual disorder: 6.1%; loss of libido/erection disorder: 2.5% of males; hypertension: 1.1%; sinus problems: <1%; …
